# Supplementary material for: Evidence of slab tearing on an inherited Mesozoic rift transfer fault in the Betic Cordillera
Source: Sci Rep. 2025 Aug 7;15:28855. doi: 10.1038/s41598-025-13168-z (PMC12331968; doi:10.1038/s41598-025-13168-z)
Supplement: Supplementary file 1 — Supplementary Information 1. [file 41598_2025_13168_MOESM1_ESM.xlsx]

## Sheet: Hoja1
Supplementary Material 1: Geochemistry and Geochronology sample location
Sample code	Rock	UTM		Methodology		Reference
FM-3	Basaltic dike	30S 338277 E	4046111 N	Whole-rock geochemistry		This study
FM-5	Basaltic dike	30S 360459 E	4049544 N	Whole-rock geochemistry		This study
Carra-02	Leucogranite	30S 336978 E	4077424 N	U-Pb Geochronology		This study
Leuco-05	Granite	30S 336342 E	4047024 N	U-Pb Geochronology		This study
SN-63	Leucogranite	30S 314304 E	4054929 N	U-Pb Geochronology		This study
SN-62	Mylonite	30S 313351 E	4054603 N	U-Pb Geochronology		Díaz-Alvarado et al. (2024)
SN-67	Mylonite	30S 314223 E	4043198 N	U-Pb Geochronology		Díaz-Alvarado et al. (2024)
MA-05	Migmatite	30S 318508 E	4041269 N	U-Pb Geochronology		Díaz-Alvarado et al. (2024)
MA-02	Marble	30S 316737 E	4056813 N	U-Pb Geochronology		This study
