# Supplementary material for: Evidence of slab tearing on an inherited Mesozoic rift transfer fault in the Betic Cordillera
Source: Sci Rep. 2025 Aug 7;15:28855. doi: 10.1038/s41598-025-13168-z (PMC12331968; doi:10.1038/s41598-025-13168-z)
Supplement: Supplementary file 2 — Supplementary Information 2. [file 41598_2025_13168_MOESM2_ESM.xlsx]

## Sheet: Hoja1
Supplementary Material 2: Geochemical table of the mafic Malaga dikes.
Sample		FM-3	FM-5
Rock		Dike	Dike
Region		Béticas	Béticas
Locality		Málaga	Málaga
SiO2		51.73	54.26
TiO2		0.57	1.47
Al2O3		17.08	15.67
Fe2O3T		7.46	8.69
MgO		7.66	2.72
MnO		0.13	0.11
CaO		11.74	5.47
Na2O		1.85	4.26
K2O		0.15	0.78
P2O5		0.05	0.21
Loi		0.99	5.96
Li		14.056	16.932
Be		0.35	3.064
Sc		35.962	22.257
V		187.458	237.51
Cr		78.31	19.428
Co		35.787	22.891
Ni		48.525	3.338
Cu		218.483	5.714
Zn		122.638	35.853
Ga		12.89	18.54
Rb		2.552	34.788
Sr		125.18	300.005
Y		14.632	20.51
Zr		20	77
Nb		0.767	4.885
Cs		0.222	0.483
Ba		26.149	85.923
La		1.817	11.505
Ce		4.329	25.254
Pr		0.749	3.206
Nd		3.902	13.69
Sm		1.443	3.444
Eu		0.607	1.19
Gd		1.91	3.317
Tb		0.333	0.549
Dy		2.182	3.458
Ho		0.515	0.747
Er		1.444	1.962
Tm		0.238	0.319
Yb		1.372	1.868
Lu		0.208	0.28
Hf		0.717	1.845
Ta		0.164	0.686
Mo		0.803	1.671
Pb		9.071	2.795
Th		0.28	3.818
U		0.109	2.423
