# Supplementary material for: Evidence of slab tearing on an inherited Mesozoic rift transfer fault in the Betic Cordillera
Source: Sci Rep. 2025 Aug 7;15:28855. doi: 10.1038/s41598-025-13168-z (PMC12331968; doi:10.1038/s41598-025-13168-z)
Supplement: Supplementary file 4 — Supplementary Information 4. [file 41598_2025_13168_MOESM4_ESM.xlsx]

## Sheet: CARRA-02
SHRIMPTOOLS data processing; IBERSIMS laboratory, University of Granada, Spain
Errors are at one sigma level. The error in 206/238 averaging the standard has been already propagated. Th/U ratios are atomic (232/238), not in weight
Point-to point errors, calculated on replicates of the TEMORA standard, are: 0.13 % for 206Pb/238U, and 0.30 % for 207Pb/206Pb
							common lead uncorrected											common lead uncorrected									207-corrected				207-corrected				204-corrected									204-corrected
				%	%		isotope ratios											ages (Ma)									isotope ratios				ages (Ma)				isotope ratios									ages (Ma)
id	U (ppm)	Th (ppm)	206Pb (ppm)	f206_4	f206_8	Th/U	204Pb/206Pb	±err	207Pb/206Pb	±err	206Pb/238U	±err	207Pb/235U	±err	rho	208Pb/232Th	±err	207Pb/206Pb	±err	206Pb/238U	±err	207Pb/235U	±err	% discord.	208Pb/232Th	±err	206Pb/238U	±err	208Pb/232Th	±err	206Pb/238U	±err	208Pb/232Th	±err	207Pb/206Pb	±err	206Pb/238U	±err	207Pb/235U	±err	rho_4cor	208Pb/232Th	±err	207Pb/206Pb	±err	206Pb/238U	±err	207Pb/235U	±err
CARRA02-1.1	2692.98	692.828	7.35384	0.0738204	0.0454313	0.263926	4.075e-05	3.93e-06	0.0462726	0.00100259	0.00314277	2.765e-05	0.0201197	0.00047024	0.271026	0.00101615	1.222e-05	0	0	20.2	0.1	20.2	0.4	0	20.5	0.2	0.00313688	3.889e-05	0.00101485	8.556e-06	20.2	0.3	20.5	0.2	0.045669	0.00101662	0.00314036	2.769e-05	0.0197655	0.00047324	0.265131	0.00099337	1.398e-05	0	0	20.2	0.2	19.9	0.5
CARRA02-1.2	1120.05	129.245	2.98085	0.296027	0.217398	0.118377	0.00016342	5.864e-05	0.0486942	0.00110144	0.00307478	3.417e-05	0.0206346	0.00052003	0.317481	0.00109562	3.012e-05	133.1	52.4	19.8	0.2	20.7	0.5	4.4	22.1	0.6	0.00305908	3.559e-05	0.00108915	3.163e-05	19.7	0.2	22	0.6	0.0462756	0.00116258	0.00306533	6.801e-05	0.0195495	0.00065526	0.476613	0.00093067	0.00040171	0	0	19.7	0.4	19.7	0.7
CARRA02-10.1	496.51	7.54352	25.5907	0.281343	-0.0387431	0.015586	0.00015531	4.599e-05	0.0617554	0.00100033	0.0595475	0.00150339	0.506809	0.0152025	0.605998	0.0155345	0.00171509	665.7	34.2	372.9	9.2	416.3	10.3	10.4	311.5	34.1	0.0589423	0.00157257	0.0153465	0.00169175	369.2	9.6	307.8	33.7	0.0594949	0.00104128	0.0593793	0.00150766	0.486878	0.0150144	0.592807	-0.00709737	-0.00375414	585.3	37.6	371.8	9.1	402.8	10.3
CARRA02-11.1	715.559	57.7229	2.12428	0.513679	0.555413	0.0827545	0.00028357	9.102e-05	0.0522218	0.00187838	0.00342985	0.00011516	0.024685	0.0012146	0.491294	0.00156778	0.00028561	295.1	80.2	22.1	0.8	24.8	1.2	10.8	31.7	5.8	0.00340146	0.00013501	0.00155488	0.00027868	21.9	0.9	31.4	5.6	0.0480343	0.00205308	0.00341158	0.00018333	0.0225847	0.0015507	0.563486	0.0011111	0.00098854	100.9	98.2	22	1.2	22.7	1.6
CARRA02-12.1	120.463	91.2091	8.56703	0.266722	2.39645	0.776739	0.00014724	1.135e-05	0.0600821	0.00082129	0.0821652	0.00084191	0.68036	0.0116229	0.431851	0.0302076	0.00057723	606.5	29.4	509	5	527	7.1	3.4	601.5	11.4	0.0818725	0.00093667	0.0301993	0.00055489	507.3	5.6	601.3	10.9	0.0579352	0.00085398	0.081948	0.00084414	0.654314	0.0117664	0.412429	0.0296179	0.00058873	527.3	32	507.7	5	511.1	7.2
CARRA02-13.1	8320.25	255.533	27.0814	3.36173	6.09825	0.0315065	0.00185582	0.0001261	0.0982448	0.00177632	0.00332275	8.363e-05	0.0509167	0.00145938	0.632269	0.0163375	0.00071936	1591.1	33.4	21.4	0.6	50.4	1.4	57.6	327.5	14.3	0.0030902	8.605e-05	0.0153817	0.00064402	19.9	0.6	308.5	12.8	0.0716644	0.0025237	0.00320689	0.00137388	0.0316733	0.0136151	0.71758	0.00683019	0.00217562	976.5	70.2	20.6	8.8	31.7	13.5
CARRA02-14.1	1959.73	163.889	80.873	0.254556	0.42647	0.0857909	0.00014053	2.222e-05	0.0587696	0.00013858	0.0476778	0.00082142	0.386167	0.00671508	0.71335	0.0198578	0.00044472	558.5	5.2	300.2	5	331.6	5	9.4	397.4	8.8	0.047262	0.00081316	0.0197469	0.00044457	297.7	5	395.2	8.8	0.0567171	0.00014397	0.0475551	0.00082354	0.371721	0.00650607	0.712388	0.0168677	0.0005236	480.5	5.6	299.5	5.1	320.9	4.8
CARRA02-15.1	869.007	52.0029	3.0609	0.529163	0.765532	0.0613894	0.00029212	9.164e-05	0.0548717	0.00129186	0.00406946	0.00015701	0.0307745	0.00139097	0.614612	0.00234691	0.00012028	407.1	51.8	26.2	1	30.8	1.4	15	47.4	2.4	0.00402426	0.00017567	0.00232331	0.00011413	25.9	1.1	46.9	2.3	0.0505719	0.00140945	0.00404713	0.00020089	0.0282074	0.00160576	0.62781	0.00159464	0.00067576	221.3	63.4	26	1.3	28.2	1.5
CARRA02-15.2	1110.11	809.631	98.3779	0.010688	-0.0228852	0.748184	5.9e-06	2.991e-07	0.0607798	0.00054356	0.102386	0.00081687	0.857639	0.0102785	0.479314	0.0315221	0.00029491	631.5	19.2	628.4	4.8	628.8	5.6	0	627.2	5.7	0.102371	0.00090653	0.0315153	0.0002762	628.3	5.3	627.1	5.4	0.0606941	0.00054438	0.102375	0.00081695	0.85634	0.0102807	0.478588	0.0314918	0.0002952	628.5	19.2	628.3	4.8	628.1	5.6
CARRA02-16.1	7698.52	1597.4	21.541	0.102841	-0.0874322	0.21286	5.677e-05	1.249e-06	0.0472299	0.00047576	0.00289661	4.436e-05	0.0210422	0.0003582	0.647752	0.00100327	1.489e-05	0	0	18.6	0.2	21.1	0.3	11.8	20.3	0.3	0.00287238	3.724e-05	0.001	1.321e-05	18.5	0.2	20.2	0.3	0.0463898	0.0004849	0.00289352	4.441e-05	0.0184993	0.00034352	0.595101	0.00086894	1.748e-05	0	0	18.6	0.3	18.6	0.3
CARRA02-17.1	2761.54	277.105	7.36971	0.0792912	0.12844	0.102939	4.377e-05	2.654e-05	0.0469774	0.00147813	0.00306712	4.907e-05	0.0199619	0.00070389	0.326708	0.00106158	4.879e-05	0	121.5	19.7	0.3	20.1	0.7	2	21.4	0.9	0.00304352	4.26e-05	0.00105448	5.093e-05	19.6	0.3	21.3	1	0.0463296	0.00150003	0.00306459	4.963e-05	0.0195676	0.00070838	0.322082	0.00100534	6.834e-05	0	0	19.7	0.3	19.7	0.7
CARRA02-2.1	308.646	57.3876	1.42696	35.0759	39.7012	0.190742	0.0193634	0.00159152	0.345178	0.0619651	0.00534146	0.00040569	0.254103	0.0495302	0.280546	0.0242623	0.00529629	3685.9	249.8	34.3	2.6	229.9	40.9	85	484.5	104.8	0.00330807	0.00063173	0.0151908	0.00099139	21.3	4.1	304.7	19.7	0.0656538	0.512203	0.00339828	0.170376	0.0307486	1.56016	0.711438	0.0031925	0.377238	795.3	3658	21.9	1199.6	30.8	.
CARRA02-3.1	348.469	35.8448	0.989629	0.329767	0.35734	0.105524	0.00018205	0.00011812	0.0512248	0.00268096	0.00328109	2.432e-05	0.0231635	0.00122441	0.100958	0.00127388	0.00011775	250.9	116.2	21.1	0.1	23.3	1.3	9.4	25.7	2.3	0.00324582	2.173e-05	0.00126254	0.00011423	20.9	0.1	25.5	2.3	0.0485383	0.00283906	0.00326987	0.00012595	0.0218736	0.00153192	0.395993	0.00105393	0.00080553	125.7	132.2	21	0.8	22	1.6
CARRA02-3.2	932.111	101.066	27.5071	0.443984	1.55036	0.111231	0.0002451	4.538e-06	0.0652074	0.00086907	0.0340948	0.00061643	0.306401	0.0068822	0.579552	0.0205185	0.00050223	781.1	27.8	216.1	3.8	271.4	5.4	20.4	410.5	10	0.0334316	0.00064406	0.0202415	0.00048116	212	4	405	9.5	0.0616499	0.0009234	0.0339405	0.00061923	0.288374	0.00680718	0.556491	0.017629	0.00058455	662.1	31.6	215.2	3.9	257.3	5.4
CARRA02-4.1	749.809	102.74	1.99442	0.230137	0.413077	0.140565	0.00012705	4.902e-06	0.0454153	0.00132714	0.00307309	6.719e-05	0.0192346	0.000702	0.431346	0.00116389	8.107e-05	0	0	19.8	0.5	19.3	0.7	-2.6	23.5	1.6	0.00307464	8.586e-05	0.00116346	7.656e-05	19.8	0.6	23.5	1.6	0.0435285	0.00138798	0.00306575	6.746e-05	0.0183915	0.00071253	0.408946	0.00105596	9.225e-05	0	0	19.7	0.4	18.5	0.7
CARRA02-4.2	401.704	58.3785	91.0268	0.101489	0.291567	0.149086	5.603e-05	6.549e-06	0.165676	0.0007498	0.261802	0.00194857	5.97777	0.0520714	0.6152	0.0874849	0.00140618	2514.5	7.6	1499.1	10	1972.6	7.6	24	1695	26.2	0.234241	0.00218239	0.0792042	0.00131954	1356.7	11.4	1540.5	24.7	0.164962	0.00075373	0.261565	0.00195033	5.9466	0.0520028	0.613907	0.0839612	0.00146519	2507.1	7.8	1497.8	9.9	1968.1	7.7
CARRA02-5.1	193.16	137.01	25.3876	0.619807	0.824089	0.727651	0.00034216	1.741e-05	0.0793938	0.00080547	0.15185	0.00224048	1.66152	0.0297512	0.593282	0.0493538	0.00076462	1181.9	20	911.3	12.5	994	11.5	8.4	973.6	14.7	0.149791	0.00246367	0.0488235	0.00073396	899.8	13.8	963.4	14.1	0.0745088	0.00086338	0.150954	0.00225377	1.55009	0.0292957	0.568791	0.046709	0.00080792	1055.3	23.2	906.3	12.6	950.5	11.7
CARRA02-6.1	695.992	335.109	32.5478	0.336406	5.81932	0.493936	0.00018571	1.084e-05	0.0574686	0.00080674	0.054029	0.00047754	0.427921	0.00709865	0.383623	0.0292598	0.00053713	509.5	30.6	339.2	2.9	361.7	5.1	6.2	582.9	10.6	0.0537151	0.00052475	0.0293331	0.00051978	337.3	3.2	584.3	10.2	0.0547496	0.00084968	0.0538459	0.00047917	0.406293	0.00726849	0.358147	0.0284836	0.00055177	402.1	34.4	338.1	2.9	346.2	5.3
CARRA02-7.1	13212.6	1235.49	38.9347	0.0968208	0.0543373	0.0959267	5.345e-05	1.323e-05	0.0470956	0.0007771	0.0026751	4.404e-05	0.0220975	0.00046331	0.565338	0.00112467	1.493e-05	0	0	17.2	0.3	22.2	0.5	22.6	22.7	0.3	0.0026546	4.065e-05	0.00111887	1.577e-05	17.1	0.3	22.6	0.3	0.0463046	0.00079117	0.00267241	4.436e-05	0.0170543	0.00040628	0.501724	0.00082577	3.9e-05	0	0	17.2	0.3	17.2	0.4
CARRA02-7.2	3867.91	417.969	10.6798	0.0901303	0.00380978	0.110855	4.976e-05	5.35e-06	0.0475707	0.00086958	0.00310278	4.143e-05	0.0209143	0.00046898	0.428744	0.0010187	1.575e-05	0	120.9	20	0.3	21	0.4	4.8	20.6	0.3	0.0030902	4.597e-05	0.00101485	1.464e-05	19.9	0.3	20.5	0.3	0.0468348	0.00088407	0.00309988	4.15e-05	0.0200087	0.00046304	0.41653	0.00093672	2.038e-05	0	0	20	0.3	20.1	0.4
CARRA02-8.1	6993.17	251.712	21.8289	0.165397	0.265309	0.0369248	9.131e-05	1.411e-05	0.0490049	0.00033134	0.00328227	2.613e-05	0.0243564	0.00024138	0.578387	0.00168754	6.827e-05	148.1	15.8	21.1	0.1	24.4	0.2	13.6	34.1	1.4	0.00326138	2.236e-05	0.00168374	6.216e-05	21	0.1	34	1.3	0.0476559	0.0003413	0.00327664	2.72e-05	0.0215205	0.00023594	0.545141	0.00122051	0.00010292	0	0	21.1	0.2	21.6	0.2
CARRA02-9.1	1184.38	83.5796	63.4768	-0.131606	0.218306	0.0723931	-7.265e-05	2.095e-05	0.0551186	0.00058466	0.0619203	0.00072352	0.470367	0.00742297	0.533101	0.0232092	0.00135221	417.1	23.4	387.3	4.4	391.4	5.1	1	463.7	26.7	0.0618539	0.000774	0.0232395	0.00136244	386.9	4.7	464.3	26.9	0.0551186	0.00058466	0.0619203	0.00072352	0.470367	0.00742297	0.533101	0.0232092	0.00135221	417.1	23.4	387.3	4.4	391.4	5.1
TEJ01-1.1	158.992	62.0838	11.6582	0.603681	3.62395	0.400582	0.00033326	9.055e-05	0.0654475	0.00056892	0.0847161	0.0024374	0.764125	0.0229665	0.689229	0.041366	0.00134731	788.7	18.2	524.2	14.5	576.4	13.3	9	819.2	26.2	0.0838547	0.00250066	0.0414183	0.0013621	519.1	14.9	820.2	26.4	0.0606044	0.00061813	0.0842099	0.00245206	0.703352	0.0217006	0.67952	0.0386996	0.00144044	625.3	21.8	521.2	14.6	540.8	13
TEJ01-1.2	93.0648	83.4813	10.263	0.387502	0.351199	0.920222	0.00021392	5.35e-05	0.0683888	0.00132773	0.127409	0.00136319	1.20085	0.0266199	0.347514	0.0398761	0.00051628	880.3	39.8	773.1	7.8	801	12.4	3.4	790.3	10.1	0.126818	0.0016304	0.0397192	0.00045706	769.7	9.3	787.2	8.9	0.0652993	0.00139577	0.126932	0.00136831	1.14231	0.0273464	0.324213	0.0387708	0.00053111	784.1	44.2	770.3	7.8	773.6	13
TEJ01-2.1	1907.52	366.27	142.363	0.0324732	0.0466752	0.19698	1.793e-05	2.99e-07	0.0584047	0.00025537	0.086226	0.00144454	0.694052	0.0120169	0.696664	0.0271477	0.00047457	544.9	9.6	533.2	8.6	535.2	7.2	0.4	541.3	9.3	0.0861774	0.00149859	0.0271403	0.00047683	532.9	8.9	541.2	9.4	0.0581434	0.0002566	0.0861983	0.001445	0.690725	0.0119736	0.696276	0.026851	0.00047981	535.1	9.8	533	8.6	533.2	7.2
TEJ01-2.2	996.001	189.217	74.4451	0.13136	0.0134575	0.19489	7.252e-05	1.433e-05	0.0594627	0.0005821	0.0863547	0.00087659	0.70768	0.00997989	0.518266	0.0268926	0.00032223	584.1	21.2	533.9	5.2	543.4	6	1.8	536.3	6.3	0.0861774	0.00093671	0.0268456	0.00030825	532.9	5.6	535.4	6.1	0.058406	0.0005934	0.0862425	0.00087773	0.694201	0.0099831	0.509555	0.0256778	0.00033748	545.1	22	533.3	5.2	535.3	6
TEJ01-2.3	2239.55	297.435	166.359	0.00917541	0.00056096	0.136245	5.065e-06	3.868e-07	0.0578982	9.054e-05	0.0858215	0.00038351	0.684805	0.00324213	0.679591	0.026618	0.00016622	525.9	3.4	530.8	2.3	529.7	2	-0.2	530.9	3.3	0.0858236	0.00040419	0.026617	0.00016718	530.8	2.4	530.9	3.3	0.0578244	9.066e-05	0.0858137	0.00038354	0.68387	0.00323916	0.679408	0.0264973	0.00016698	523.1	3.4	530.7	2.2	529.1	1.9
[truncated: 17 more columns]

## Sheet: Leuc21-5
SHRIMPTOOLS data processing; IBERSIMS laboratory, University of Granada, Spain
Errors are at one sigma level. The error in 206/238 averaging the standard has been already propagated. Th/U ratios are atomic (232/238), not in weight
Point-to point errors, calculated on replicates of the TEMORA standard, are: 0.20 % for 206Pb/238U, and 0.31 % for 207Pb/206Pb
							common lead uncorrected											common lead uncorrected									207-corrected				207-corrected				204-corrected									204-corrected
				%	%		isotope ratios											ages (Ma)									isotope ratios				ages (Ma)				isotope ratios									ages (Ma)
id	U (ppm)	Th (ppm)	206Pb (ppm)	f206_4	f206_8	Th/U	204Pb/206Pb	±err	207Pb/206Pb	±err	206Pb/238U	±err	207Pb/235U	±err	rho	208Pb/232Th	±err	207Pb/206Pb	±err	206Pb/238U	±err	207Pb/235U	±err	% discord.	208Pb/232Th	±err	206Pb/238U	±err	208Pb/232Th	±err	206Pb/238U	±err	208Pb/232Th	±err	207Pb/206Pb	±err	206Pb/238U	±err	207Pb/235U	±err	rho_4cor	208Pb/232Th	±err	207Pb/206Pb	±err	206Pb/238U	±err	207Pb/235U	±err
LEUC-1.2	489.006	217.821	141.628	0.0138389	0.100536	0.456956	7.621e-06	4.655e-06	0.123498	0.00021465	0.334614	0.00659374	5.69521	0.112663	0.717216	0.0978884	0.00195178	2007.3	3.2	1860.7	31.9	1930.6	17.2	3.6	1887.4	36	0.329383	0.00759211	0.0965907	0.00226497	1835.4	36.9	1863.5	41.7	0.123396	0.00021485	0.334575	0.00659451	5.68984	0.112584	0.717207	0.0976928	0.00195569	2005.9	3.2	1860.5	31.9	1929.8	17.2
LEUC-7.2	306.514	78.2294	45.8483	0	4.24892	0.261824	0	0	0.123413	0.00164883	0.172815	0.00247594	2.93933	0.057581	0.526573	0.108661	0.00346082	2006.1	23.6	1027.6	13.6	1392.1	15	26.2	2084.7	63.1	0.160992	0.00277366	0.109202	0.00346481	962.3	15.4	2094.6	63	0.123413	0.00164883	0.172815	0.00247594	2.93933	0.057581	0.526573	0.108661	0.00346082	2006.1	23.6	1027.6	13.6	1392.1	15
LEUC-9.2	1860.94	369.76	244.961	0.0195249	0.426912	0.203833	1.075e-05	3.389e-06	0.0742557	0.00026275	0.15208	0.003386	1.55636	0.0350864	0.711076	0.0526597	0.00121789	1048.5	7	912.6	19	953	14	4.2	1037.2	23.4	0.151076	0.00354061	0.0526291	0.00125886	907	19.9	1036.6	24.2	0.0741022	0.00026334	0.152052	0.00338663	1.55285	0.0350238	0.711006	0.0523626	0.00122479	1044.3	7.2	912.5	19	951.6	14
LEUC-22.2	246.757	339.132	20.6579	0.0812429	-0.270022	1.4099	4.474e-05	1.675e-05	0.0607598	0.00067365	0.0967222	0.00279549	0.809932	0.0250721	0.672236	0.0295805	0.00087338	630.7	23.8	595.2	16.5	602.4	14.1	1.2	589.2	17.2	0.0965893	0.00293579	0.0295369	0.00086088	594.4	17.3	588.3	16.9	0.0601093	0.00068148	0.0966452	0.00279772	0.800623	0.0248908	0.670418	0.0294648	0.00087681	607.5	24.4	594.7	16.4	597.2	14.2
LEUC-23.1	183.161	145.382	15.2762	0.147631	-0.170705	0.81427	8.129e-05	2.734e-05	0.0609331	0.0010725	0.096359	0.00251271	0.809192	0.0254579	0.596776	0.0294069	0.0008042	636.9	37.4	593	14.8	602	14.4	1.4	585.7	15.7	0.0961811	0.00267589	0.0293484	0.00077597	592	15.8	584.6	15.2	0.0597506	0.00109531	0.0962195	0.00251635	0.79234	0.025305	0.589584	0.0290443	0.00081424	594.5	39.4	592.2	14.8	592.5	14.4
LEUC-15.2	1050.46	402.862	73.394	0.0201524	-0.0325354	0.393428	1.11e-05	6.903e-06	0.057772	0.00035616	0.0807216	0.00159223	0.642707	0.0132822	0.687217	0.024939	0.00052195	521.1	13.6	500.4	9.5	504	8.3	0.8	497.8	10.3	0.0806481	0.0016543	0.0249167	0.00051886	500	9.9	497.4	10.2	0.0576101	0.00035723	0.0807055	0.00159255	0.640779	0.013254	0.686884	0.0248527	0.00052376	514.9	13.6	500.3	9.5	502.8	8.2
LEUC-18.1	1884.11	588.368	125.142	0.00620346	0.0315229	0.320355	3.416e-06	4.588e-06	0.0563879	0.00025392	0.0767369	0.00143405	0.596343	0.0114634	0.699965	0.0240136	0.00048918	467.7	10	476.6	8.6	474.9	7.3	-0.4	479.6	9.7	0.0767492	0.00148141	0.0240195	0.00048831	476.7	8.9	479.7	9.6	0.056338	0.00025416	0.0767322	0.00143414	0.595778	0.011455	0.699899	0.0239825	0.00048981	465.7	10	476.6	8.6	474.6	7.4
LEUC-8.2	584.742	210.217	29.5726	0.0674257	4.58338	0.368801	3.713e-05	2.256e-05	0.0573547	0.00034281	0.0584299	0.00232456	0.46186	0.0185807	0.712009	0.0326314	0.00146685	505.3	13	366.1	14.2	385.6	13	5	649	28.8	0.0581705	0.00237808	0.0328023	0.00149033	364.5	14.5	652.3	29.1	0.0568125	0.00034631	0.0583904	0.00232613	0.457184	0.0184251	0.711716	0.0324069	0.001477	484.3	13.4	365.8	14.2	382.3	12.9
LEUC-17.1	506.683	89.2894	10.4524	0.076357	1.31587	0.180781	4.205e-05	4.182e-05	0.0539163	0.00119484	0.0238336	0.00070772	0.177099	0.00656189	0.577023	0.0110685	0.00037665	367.5	49.2	151.8	4.4	165.6	5.7	8.4	222.5	7.6	0.023667	0.00073318	0.0110201	0.00036003	150.8	4.6	221.5	7.2	0.0532995	0.00120961	0.023815	0.00070828	0.174936	0.00654448	0.572387	0.0108546	0.00038412	341.5	50.6	151.7	4.4	163.7	5.7
LEUC-4.1	1446.62	25.7454	16.5913	0	0.902988	0.0182572	0	0	0.0562086	0.00034189	0.0132506	0.00083598	0.102646	0.00650596	0.716677	0.0178667	0.00194889	460.7	13.4	84.9	5.4	99.2	6	14.4	357.9	38.7	0.0130985	0.0008268	0.0178062	0.00195895	83.9	5.3	356.7	38.9	0.0562086	0.00034189	0.0132506	0.00083598	0.102646	0.00650596	0.716677	0.0178667	0.00194889	460.7	13.4	84.9	5.4	99.2	6
LEUC-13.1	755.457	34.858	7.41053	-0.348066	-0.34535	0.047335	-0.00019167	0.00015721	0.0528348	0.00041023	0.0113331	0.00103473	0.082523	0.00756164	0.71741	0.00188538	0.00046733	321.7	17.6	72.6	6.6	80.5	7.1	9.8	38.1	9.5	0.0112457	0.00102726	0.00187209	0.00046077	72.1	6.6	37.8	9.3	0.0528348	0.00041023	0.0113331	0.00103473	0.082523	0.00756164	0.71741	0.00188538	0.00046733	321.7	17.6	72.6	6.6	80.5	7.1
LEUC-10.1	1756.06	267.263	4.7888	0.429424	0.297205	0.156131	0.00023647	8.288e-05	0.0504611	0.00089245	0.00315063	0.00010101	0.0219109	0.00080229	0.630443	0.00112624	5.613e-05	216.3	40.4	20.3	0.7	22	0.8	7.8	22.7	1.1	0.00312132	0.00010438	0.00111392	5.854e-05	20.1	0.7	22.5	1.2	0.0469645	0.0009632	0.00313663	0.00015517	0.020302	0.00108725	0.66511	0.00094081	0.00081228	0	0	20.2	1	20.4	1.1
LEUC-11.1	1998.8	229.577	5.34278	0.206516	0.308836	0.117828	0.00011372	3.879e-05	0.0487438	0.00067068	0.00308822	7.932e-05	0.020746	0.0006045	0.63467	0.00115015	4.199e-05	135.5	32	19.9	0.5	20.8	0.6	4.4	23.2	0.8	0.00307464	8.285e-05	0.00114364	4.354e-05	19.8	0.5	23.1	0.9	0.0470624	0.00069613	0.00308162	8.392e-05	0.0199876	0.00061941	0.63269	0.00103432	0.00017218	0	0	19.8	0.5	20.1	0.6
LEUC-12.1	1437.03	115.731	3.89244	0.247194	0.270082	0.0826177	0.00013612	3.961e-05	0.0484623	0.00096259	0.00312944	0.00015718	0.0209014	0.00112891	0.669545	0.00120825	8.195e-05	121.9	46.2	20.1	1	21	1.1	4.2	24.4	1.7	0.00310576	0.00015062	0.00120309	8.217e-05	20	1	24.3	1.7	0.0464482	0.00100691	0.00312144	0.00016089	0.0199815	0.00111731	0.66369	0.00100789	0.00022992	0	0	20.1	1	20.1	1.1
LEUC-14.1	1792.75	171.894	5.04966	0.0851475	0.204409	0.0983625	4.689e-05	1.494e-05	0.0467913	0.00045371	0.00325425	7.032e-05	0.0209856	0.00049705	0.6569	0.00117608	3.68e-05	0	0	20.9	0.4	21.1	0.5	1	23.8	0.8	0.00323025	6.344e-05	0.00117336	3.457e-05	20.8	0.4	23.7	0.7	0.0460972	0.00046094	0.00325138	7.05e-05	0.0206561	0.00049323	0.653826	0.0011158	4.583e-05	0	0	20.9	0.4	20.8	0.5
LEUC-15.1	797.57	15.9107	2.23802	0.469585	0.937656	0.0204648	0.00025858	8.449e-05	0.0508277	0.00087957	0.00324194	0.00010819	0.0227097	0.00085368	0.639173	0.00412771	0.00032514	233.1	39.4	20.9	0.7	22.8	0.8	8.4	83.3	6.6	0.00321469	0.00011362	0.00411032	0.00031768	20.7	0.7	82.9	6.4	0.0470043	0.00095579	0.00322619	0.00016736	0.0208994	0.00116447	0.670341	0.00253593	0.00062622	0	0	20.8	1.1	21	1.2
LEUC-1.1	2454.78	129.722	6.85948	0.173125	0.205691	0.0542115	9.533e-05	1.48e-05	0.0476915	0.00110435	0.00322841	8.863e-05	0.0212195	0.00076209	0.550359	0.00128253	8.66e-05	0	138.1	20.8	0.6	21.3	0.7	2.4	25.9	1.7	0.00321469	9.202e-05	0.0012774	8.677e-05	20.7	0.6	25.8	1.8	0.0462806	0.00114006	0.00322263	8.917e-05	0.0205549	0.00076148	0.53776	0.00106191	0.00011663	0	0	20.7	0.5	20.7	0.8
LEUC-16.1	1194.2	117.438	3.46057	5.01408	8.82813	0.100883	0.00276106	7.063e-05	0.106544	0.0189735	0.00334795	7.148e-05	0.04916	0.0088172	0.0857129	0.00709576	0.00198361	1741.1	295	21.5	0.4	48.7	8.5	55.8	142.9	39.8	0.00307464	0.00014207	0.00657266	0.00162335	19.8	0.9	132.4	32.6	0.0667425	0.0319455	0.00317425	0.00115684	0.0291978	0.0175652	0.436175	0.00353506	0.00452202	829.7	769.8	20.4	7.4	29.2	17.5
LEUC-19.1	3819.15	257.17	11.5794	0.480671	0.342065	0.0690784	0.00026469	2.601e-05	0.0486328	0.00037621	0.00341049	0.00010949	0.0234781	0.00075597	0.717851	0.00147473	8.126e-05	130.1	18.2	21.9	0.7	23.6	0.8	7.2	29.8	1.7	0.00338589	0.00010201	0.00147064	8.04e-05	21.8	0.7	29.7	1.6	0.0447077	0.00041129	0.00339353	0.00011645	0.0209093	0.00074282	0.695441	0.00092805	0.00031582	0	0	21.8	0.7	21	0.7
LEUC-2.1	3091.66	213.986	8.71173	-0.190995	0.101786	0.071004	-0.00010517	7.226e-05	0.0463483	0.0004771	0.00321701	8.717e-05	0.0207951	0.00059655	0.680099	0.00113376	3.811e-05	0	0	20.7	0.6	20.9	0.6	1	22.9	0.8	0.00321469	0.00010197	0.00113373	3.318e-05	20.7	0.7	22.9	0.7	0.0463483	0.0004771	0.00321701	8.717e-05	0.0205491	0.00059565	0.673071	0.00113376	3.811e-05	0	0	20.7	0.6	20.7	0.6
LEUC-2.2	1946.44	476.804	5.28902	0.512929	0.255106	0.251298	0.00028245	5.915e-05	0.0528116	0.0003997	0.00313939	6.147e-05	0.0228497	0.00047968	0.671581	0.00106435	2.545e-05	320.7	17.2	20.2	0.4	22.9	0.4	11.8	21.5	0.5	0.00310576	6.052e-05	0.00105448	2.542e-05	20	0.4	21.3	0.5	0.048644	0.00043629	0.00312273	0.00011801	0.0209348	0.00081309	0.700539	0.00092723	0.00070077	130.7	21	20.1	0.8	21	0.8
LEUC-20.1	1646.9	121.928	4.42556	0.224691	0.208338	0.0759496	0.00012373	2e-05	0.0489576	0.00053268	0.00310464	0.00013919	0.0209477	0.00096643	0.69969	0.00116517	8.682e-05	145.9	25.2	20	0.9	21.1	1	5.2	23.5	1.7	0.0030902	0.00014187	0.0011585	8.853e-05	19.9	0.9	23.4	1.8	0.0471284	0.00055465	0.00309742	0.00014032	0.0201182	0.00094167	0.696869	0.00096863	0.00014408	0	0	19.9	0.9	20.2	0.9
LEUC-21.1	1139.15	101.647	3.10632	0.622654	0.297396	0.0915381	0.00034287	5.122e-05	0.0523356	0.0006643	0.00315045	0.00011703	0.0227235	0.00089204	0.681324	0.00121475	7.942e-05	300.1	28.8	20.3	0.8	22.8	0.9	11	24.5	1.6	0.00312132	0.00012058	0.00120309	7.622e-05	20.1	0.8	24.3	1.5	0.0472675	0.00074032	0.00313015	0.00015807	0.0203908	0.00107813	0.687686	0.00075618	0.00091142	0	99.7	20.1	1	20.5	1.1
LEUC-22.1	2055.5	16.2228	5.84711	0.105353	0.217617	0.00809649	5.801e-05	1.317e-05	0.0468391	0.00028327	0.00328649	0.00013829	0.0212152	0.00090185	0.712676	0.00289101	0.00036865	0	0	21.2	0.9	21.3	0.9	0.4	58.3	7.4	0.00327694	0.00014586	0.00288885	0.00037081	21.1	0.9	58.3	7.5	0.0459802	0.00028888	0.00328291	0.00013851	0.0208035	0.00088738	0.712147	0.00197596	0.00053957	0	0	21.1	0.9	20.9	0.9
LEUC-24.1	1805.61	195.531	4.88499	0.376384	0.573614	0.111092	0.00020726	4.904e-05	0.0517901	0.00075817	0.00312572	8.937e-05	0.0223102	0.00071666	0.640883	0.00132755	5.02e-05	276.1	33.2	20.1	0.6	22.4	0.7	10.2	26.8	1	0.0030902	8.653e-05	0.00131703	4.586e-05	19.9	0.6	26.6	0.9	0.0487322	0.0008089	0.00311355	0.00010869	0.0209112	0.00080828	0.650231	0.00110093	0.00036384	134.9	38.6	20	0.7	21	0.8
LEUC-3.1	3417.98	69.7509	9.92895	0.105179	0.0160785	0.0209348	5.792e-05	8.733e-06	0.0471702	0.00021541	0.00329455	0.00010271	0.0218181	0.00067508	0.725434	0.00112301	0.00012294	0	0	21.2	0.7	21.9	0.7	3.2	22.7	2.5	0.00327694	0.00010222	0.00111887	0.00012213	21.1	0.7	22.6	2.5	0.046313	0.00021964	0.00329096	0.00010286	0.0210055	0.00066405	0.711852	0.00074822	0.00018639	0	0	21.2	0.7	21.1	0.7
LEUC-5.1	2034.45	170.108	5.26602	0.378359	0.2426	0.0857764	0.00020835	1.88e-05	0.0509238	0.00024816	0.00299052	5.024e-05	0.0209881	0.00036711	0.691491	0.00112738	4.622e-05	237.3	11.4	19.2	0.3	21.1	0.4	9	22.8	1	0.00295017	4.256e-05	0.00111887	4.481e-05	19	0.3	22.6	0.9	0.0478465	0.00026517	0.00297881	5.616e-05	0.0196426	0.00038601	0.690776	0.00084509	0.00019039	0	104.7	19.2	0.4	19.8	0.4
LEUC-6.1	1800.4	190.016	4.75673	0.494537	0.447742	0.108271	0.00027232	2.237e-05	0.0518737	0.0009043	0.00305246	8.74e-05	0.0218224	0.00073153	0.614982	0.0012321	7.518e-05	279.9	39.4	19.6	0.5	21.9	0.7	10.6	24.9	1.5	0.0030124	8.001e-05	0.0012229	6.952e-05	19.4	0.5	24.7	1.4	0.0478514	0.00098535	0.00303684	9.56e-05	0.0200273	0.00075334	0.602533	0.00093374	0.00027227	0	140.1	19.5	0.6	20.1	0.7
LEUC-7.1	2202.1	209.535	6.01675	-0.299407	0.236412	0.097613	-0.00016487	5.408e-05	0.0487586	0.00166925	0.00315671	6.436e-05	0.0212125	0.00084525	0.368426	0.00116322	7.378e-05	136.3	78.4	20.3	0.4	21.3	0.8	4.6	23.5	1.5	0.00313688	7.722e-05	0.0011585	6.859e-05	20.2	0.5	23.4	1.4	0.0487586	0.00166925	0.00315671	6.436e-05	0.0212125	0.00084525	0.368426	0.00116322	7.378e-05	136.3	78.4	20.3	0.4	21.3	0.8
LEUC-8.1	2899.39	217.643	8.02407	0.307694	0.204968	0.0770063	0.00016944	1.17e-05	0.0489621	0.00019815	0.00317186	8.639e-05	0.0215756	0.00058943	0.71779	0.00119455	5.97e-05	146.1	9.4	20.4	0.5	21.7	0.6	6	24.1	1.2	0.00315244	8.408e-05	0.00118823	6.107e-05	20.3	0.5	24	1.2	0.0464551	0.00020951	0.00316177	8.746e-05	0.0202427	0.00056735	0.710617	0.00091381	0.00011489	0	0	20.3	0.5	20.3	0.5
LEUC-9.1	1172.08	70.5931	3.11003	0.225508	0.240218	0.0617866	0.00012418	1.8e-05	0.0471205	0.00054873	0.00306561	5.096e-05	0.0199082	0.00040408	0.58971	0.00122357	8.554e-05	0	0	19.7	0.3	20	0.4	1.4	24.7	1.7	0.00304352	4.599e-05	0.00121795	8.621e-05	19.6	0.3	24.6	1.7	0.0452803	0.00057237	0.00305846	5.29e-05	0.0190861	0.00040887	0.581297	0.00098414	0.00013821	0	0	19.7	0.4	19.2	0.4
[truncated: 17 more columns]

## Sheet: SN-63
SHRIMPTOOLS data processing; IBERSIMS laboratory, University of Granada, Spain
Errors are at one sigma level. The error in 206/238 averaging the standard has been already propagated. Th/U ratios are atomic (232/238), not in weight
Point-to point errors, calculated on replicates of the TEMORA standard, are: 0.20 % for 206Pb/238U, and 0.31 % for 207Pb/206Pb
							common lead uncorrected											common lead uncorrected									207-corrected				207-corrected				204-corrected									204-corrected
				%	%		isotope ratios											ages (Ma)									isotope ratios				ages (Ma)				isotope ratios									ages (Ma)
id	U (ppm)	Th (ppm)	206Pb (ppm)	f206_4	f206_8	Th/U	204Pb/206Pb	±err	207Pb/206Pb	±err	206Pb/238U	±err	207Pb/235U	±err	rho	208Pb/232Th	±err	207Pb/206Pb	±err	206Pb/238U	±err	207Pb/235U	±err	% discord.	208Pb/232Th	±err	206Pb/238U	±err	208Pb/232Th	±err	206Pb/238U	±err	208Pb/232Th	±err	207Pb/206Pb	±err	206Pb/238U	±err	207Pb/235U	±err	rho_4cor	208Pb/232Th	±err	207Pb/206Pb	±err	206Pb/238U	±err	207Pb/235U	±err
SN63-20.3	261.681	20.916	21.0619	0.079522	0.149859	0.0819965	4.379e-05	2.796e-05	0.0597992	0.00097591	0.0929898	0.00195651	0.766367	0.0204064	0.568919	0.0322778	0.00103703	596.3	35	573.2	11.6	577.7	11.8	0.8	642	20.3	0.0929042	0.00210945	0.0323272	0.00102345	572.7	12.5	643	20	0.0591618	0.0009872	0.0929172	0.00195804	0.757606	0.020364	0.564466	0.0304043	0.00110093	573.1	35.8	572.8	11.6	572.6	11.8
SN63-14.2	463.29	130.763	18.5718	0	8.59945	0.289548	0	0	0.0684827	0.00062678	0.0463139	0.00163094	0.437117	0.0159045	0.696849	0.0420594	0.00253529	883.3	18.8	291.9	10.1	368.2	11.3	20.8	832.6	49.2	0.0453306	0.00163735	0.0419595	0.00259389	285.8	10.1	830.7	50.3	0.0684827	0.00062678	0.0463139	0.00163094	0.437117	0.0159045	0.696849	0.0420594	0.00253529	883.3	18.8	291.9	10.1	368.2	11.3
SN63-1.1	2519.76	80.6946	7.10085	0.0912741	0.168074	0.032853	5.026e-05	4.956e-05	0.0480885	0.00049402	0.00325454	5.493e-05	0.0215779	0.00042624	0.615214	0.00138374	3.553e-05	103.7	24	20.9	0.3	21.7	0.4	3.6	27.9	0.7	0.00323025	4.776e-05	0.00137649	3.782e-05	20.8	0.3	27.8	0.8	0.0473457	0.00050225	0.00325147	5.684e-05	0.0212161	0.00043382	0.615527	0.00118971	9.126e-05	0	0	20.9	0.3	21.3	0.4
SN63-10.1	4777.01	543.255	13.7059	-0.00416613	0.154171	0.116664	-2.294e-06	2.308e-06	0.0455539	0.0010036	0.00316388	5.559e-05	0.020811	0.00057621	0.456901	0.00114611	3.849e-05	0	0	20.4	0.4	20.9	0.6	2.4	23.1	0.7	0.00316801	7.684e-05	0.00114364	3.601e-05	20.4	0.5	23.1	0.7	0.0455539	0.0010036	0.00316388	5.559e-05	0.0198633	0.00055973	0.448926	0.00114611	3.849e-05	0	0	20.4	0.4	20	0.6
SN63-11.1	4794.2	641.855	13.9171	0	0.0081422	0.137344	0	0	0.0476895	0.0004792	0.00319996	6.727e-05	0.022043	0.00049448	0.674685	0.00107268	4.561e-05	0	107.5	20.6	0.4	22.1	0.5	6.8	21.7	1	0.00318357	6.799e-05	0.00106934	4.399e-05	20.5	0.4	21.6	0.9	0.0476895	0.0004792	0.00319996	6.727e-05	0.0210316	0.00049001	0.649598	0.00107268	4.561e-05	0	107.5	20.6	0.4	21.1	0.5
SN63-12.1	11490.3	112.996	35.7748	0.0655495	0.0306797	0.0100883	3.61e-05	4.108e-06	0.0470454	0.00040521	0.00295035	0.00011915	0.0233227	0.00079825	0.849589	0.0013745	9.059e-05	0	0	19	0.8	23.4	0.8	18.8	27.8	1.9	0.00293461	0.00012053	0.00137154	8.86e-05	18.9	0.8	27.7	1.8	0.0465113	0.00041015	0.00294835	0.00011924	0.0188992	0.00078229	0.703472	0.00071712	0.00017382	0	0	19	0.8	19	0.8
SN63-12.2	2721.67	312.596	7.55982	0.08411	0.0892407	0.117825	4.632e-05	2.138e-05	0.0471824	0.00074518	0.00319489	8.512e-05	0.0208676	0.00064422	0.621401	0.00107238	4.922e-05	0	0	20.6	0.6	21	0.7	2	21.7	1	0.00318357	9.092e-05	0.00106934	4.731e-05	20.5	0.6	21.6	1	0.0464972	0.00075682	0.00319211	8.54e-05	0.0204555	0.00064057	0.615101	0.00101882	6.412e-05	0	0	20.5	0.5	20.6	0.7
SN63-14.1	2828.3	90.2707	8.4711	0	0.0354453	0.0327424	0	0	0.0474448	0.00055196	0.00343766	0.0001697	0.0226265	0.00114039	0.705187	0.00118036	0.00010687	0	0	22.1	1.1	22.7	1.1	2.6	23.8	2.1	0.00341702	0.00016618	0.00117336	0.00010892	22	1.1	23.7	2.2	0.0474448	0.00055196	0.00343766	0.0001697	0.022478	0.00114	0.700801	0.00118036	0.00010687	0	0	22.1	1.1	22.6	1.2
SN63-15.1	4275.93	429.981	12.1004	0.0609674	0.149331	0.103159	3.357e-05	1.154e-05	0.0454414	0.00042467	0.00315337	8.686e-05	0.0204757	0.00057662	0.704211	0.00113911	3.424e-05	0	0	20.3	0.6	20.6	0.6	1.4	23	0.7	0.00315244	8.749e-05	0.00113869	3.466e-05	20.3	0.6	23	0.7	0.0449437	0.00042964	0.00315138	8.694e-05	0.0195198	0.00056993	0.680315	0.00105877	3.949e-05	0	0	20.3	0.6	19.6	0.5
SN63-16.1	5470.44	697.243	16.0814	0.0529829	0.0664542	0.130753	2.918e-05	5.231e-06	0.046375	0.00028547	0.00319457	5.852e-05	0.0217071	0.00039716	0.72085	0.00111751	2.707e-05	0	0	20.6	0.4	21.8	0.4	5.6	22.6	0.6	0.00319913	8.019e-05	0.00111887	2.075e-05	20.6	0.5	22.6	0.4	0.045943	0.00028831	0.00319282	5.856e-05	0.0202163	0.00039187	0.681224	0.00102342	3.012e-05	0	0	20.5	0.3	20.3	0.4
SN63-17.1	2681.52	232.645	7.81791	0.0734747	0.222031	0.0890025	4.046e-05	1.865e-05	0.0454768	0.00093476	0.00335614	8.902e-05	0.0211113	0.00070683	0.570419	0.00124642	5.222e-05	0	0	21.6	0.6	21.2	0.7	-1.8	25.2	1.1	0.00335476	8.921e-05	0.00124767	5.096e-05	21.6	0.6	25.2	1	0.044877	0.00094797	0.00335359	8.919e-05	0.0207415	0.00070446	0.563802	0.00118261	6.036e-05	0	0	21.6	0.6	20.8	0.7
SN63-18.1	4719.33	301.54	13.7871	0	-0.0368798	0.0655472	0	0	0.0464438	0.00030529	0.00322541	6.77e-05	0.0216041	0.00045601	0.715976	0.00103611	6.122e-05	0	0	20.8	0.5	21.7	0.5	4.2	20.9	1.2	0.00323025	8.967e-05	0.00103467	5.771e-05	20.8	0.6	20.9	1.2	0.0464438	0.00030529	0.00322541	6.77e-05	0.0206451	0.00045408	0.687094	0.00103611	6.122e-05	0	0	20.8	0.5	20.7	0.4
SN63-19.1	3901.85	410.746	11.443	0.0319224	0.113097	0.107992	1.758e-05	1.11e-05	0.0464389	0.00057583	0.00329329	0.00012158	0.0216854	0.00082326	0.700141	0.00115249	5.4e-05	0	0	21.2	0.8	21.8	0.8	2.8	23.3	1.1	0.00329251	0.00013791	0.00115355	4.798e-05	21.2	0.9	23.3	1	0.0461787	0.00057927	0.0032922	0.00012162	0.0209524	0.00081744	0.681768	0.00109935	5.702e-05	0	0	21.2	0.8	21.1	0.9
SN63-2.1	5197.97	568.881	15.2481	0.0116307	0.071108	0.112273	6.405e-06	6.325e-06	0.0476788	0.00046393	0.00320628	5.287e-05	0.0222701	0.00040945	0.645747	0.00112395	3.808e-05	0	106.3	20.6	0.3	22.4	0.4	8	22.7	0.8	0.00318357	4.728e-05	0.00111887	3.82e-05	20.5	0.3	22.6	0.8	0.0475842	0.00046491	0.00320589	5.288e-05	0.0210241	0.00040304	0.619473	0.0010562	4.055e-05	0	101.7	20.6	0.3	21.1	0.4
SN63-20.1	4327.03	384.384	11.9494	0.0315783	-0.0831189	0.0911306	1.739e-05	7.454e-06	0.0455716	0.000808	0.00307397	0.00010002	0.0200385	0.00072167	0.65047	0.00095665	4.163e-05	0	0	19.8	0.7	20.1	0.7	1.4	19.3	0.8	0.00307464	0.00010224	0.00095542	4.285e-05	19.8	0.7	19.3	0.9	0.0453139	0.00081286	0.00307297	0.00010005	0.0191909	0.00071339	0.630621	0.0008989	4.465e-05	0	0	19.8	0.7	19.3	0.7
SN63-20.2	4546.58	500.924	12.9118	0	0.0823924	0.113025	0	0	0.0481556	0.00066901	0.00314673	7.075e-05	0.0217752	0.00055858	0.631096	0.00109455	2.989e-05	106.9	32.6	20.3	0.5	21.9	0.6	7.4	22.1	0.6	0.00313688	7.802e-05	0.00108915	3.033e-05	20.2	0.5	22	0.6	0.0481556	0.00066901	0.00314673	7.075e-05	0.0208839	0.00055197	0.61251	0.00109455	2.989e-05	106.9	32.6	20.3	0.5	21	0.6
SN63-21.1	5442.38	655.145	15.4481	0	0.13773	0.123492	0	0	0.0488862	0.00103155	0.00308642	7.398e-05	0.0220947	0.00068247	0.558688	0.00111993	3.677e-05	142.3	48.8	19.9	0.5	22.2	0.7	10.4	22.6	0.7	0.00307464	7.931e-05	0.00111392	3.287e-05	19.8	0.5	22.5	0.7	0.0488862	0.00103155	0.00308642	7.398e-05	0.0207944	0.00066403	0.540412	0.00111993	3.677e-05	142.3	48.8	19.9	0.5	20.9	0.7
SN63-22.1	3143.65	238.816	8.84722	0.0959669	0.184083	0.0779325	5.285e-05	1.562e-05	0.0465351	0.00084142	0.00320964	3.925e-05	0.020853	0.00045336	0.404985	0.0011946	4.924e-05	0	0	20.7	0.3	21	0.5	1.4	24.1	1	0.00319913	4.586e-05	0.00118823	5.066e-05	20.6	0.3	24	1	0.0457524	0.00085666	0.00320645	3.958e-05	0.0202183	0.00045345	0.39633	0.00109465	6.12e-05	0	0	20.6	0.2	20.3	0.4
SN63-23.1	3364.23	349.444	9.41352	0.0732223	0.0817086	0.106557	4.032e-05	1.981e-05	0.044829	0.00051283	0.0031769	7.106e-05	0.0199729	0.00049494	0.649925	0.00108101	6.449e-05	0	0	20.4	0.4	20.1	0.5	-1.4	21.8	1.3	0.00316801	6.373e-05	0.00107925	6.625e-05	20.4	0.4	21.8	1.3	0.0442307	0.00052016	0.00317449	7.127e-05	0.0193511	0.00049047	0.637806	0.00101561	7.514e-05	0	0	20.4	0.4	19.5	0.5
SN63-24.1	5416.1	551.877	15.3535	0	0.115561	0.104531	0	0	0.0463225	0.00071282	0.00308413	5.618e-05	0.0209088	0.00048182	0.569133	0.00111804	2.25e-05	0	0	19.9	0.4	21	0.5	5.2	22.6	0.5	0.0030902	7.936e-05	0.00111887	1.671e-05	19.9	0.5	22.6	0.3	0.0463225	0.00071282	0.00308413	5.618e-05	0.0196893	0.0004695	0.550007	0.00111804	2.25e-05	0	0	19.9	0.4	19.8	0.5
SN63-25.1	4009.62	287.015	11.0649	0.0211796	0.0999584	0.0734328	1.166e-05	1.18e-05	0.0448787	0.00050098	0.003092	5.931e-05	0.0197197	0.00042782	0.636598	0.00110558	4.512e-05	0	0	19.9	0.4	19.8	0.4	-0.6	22.3	0.9	0.0030902	5.907e-05	0.00110401	4.668e-05	19.9	0.4	22.3	0.9	0.0447058	0.00050302	0.00309132	5.933e-05	0.0190464	0.00042373	0.621125	0.00105311	4.763e-05	0	0	19.9	0.4	19.2	0.5
SN63-3.1	5729.91	759.315	16.8208	0.0698275	0.162047	0.135945	3.845e-05	2.478e-05	0.0472557	0.00071009	0.00317254	6.346e-05	0.0220887	0.00053008	0.600141	0.00116341	2.911e-05	0	0	20.4	0.4	22.2	0.5	8.2	23.5	0.6	0.00315244	6.048e-05	0.0011585	2.906e-05	20.3	0.4	23.4	0.6	0.046687	0.00071926	0.00317025	6.376e-05	0.0203984	0.00051676	0.571562	0.00105338	4.763e-05	0	0	20.4	0.4	20.5	0.5
SN63-4.1	6797.53	998.475	20.6139	0.0460478	0.0435526	0.150687	2.536e-05	8.368e-06	0.046574	0.00036103	0.0032025	6.045e-05	0.0224889	0.00042538	0.718517	0.00113701	2.652e-05	0	0	20.6	0.4	22.6	0.4	8.8	23	0.6	0.00318357	5.863e-05	0.00113373	2.485e-05	20.5	0.4	22.9	0.5	0.0461987	0.00036414	0.00320098	6.049e-05	0.0203806	0.00041731	0.664518	0.00101835	3.07e-05	0	0	20.6	0.4	20.5	0.4
SN63-5.1	3135.15	26.0092	9.2935	0.0131366	0.255622	0.00851056	7.234e-06	7.035e-06	0.0465253	0.00108247	0.00338126	8.918e-05	0.0219597	0.00076681	0.543806	0.00323824	0.00042473	0	0	21.8	0.6	22.1	0.8	1.4	65.3	8.5	0.00337033	9.536e-05	0.00323627	0.00042173	21.7	0.6	65.3	8.5	0.0464183	0.00108511	0.0033808	8.919e-05	0.0216279	0.00076235	0.538875	0.00308543	0.00044576	0	0	21.8	0.6	21.7	0.7
SN63-6.1	9647.18	43.7969	30.2346	0.0520553	0.04165	0.00465728	2.866e-05	1.872e-05	0.0470042	0.00048583	0.00310329	0.00010478	0.0234561	0.00072075	0.791131	0.00183002	0.00012443	0	0	20	0.7	23.5	0.7	14.8	37	2.6	0.0030902	0.0001088	0.00182748	0.00012201	19.9	0.7	36.9	2.5	0.0465802	0.00049052	0.00310162	0.00010488	0.0199111	0.0007052	0.687438	0.00082618	0.00027677	0	0	20	0.7	20	0.7
SN63-7.1	4670.56	284.81	13.512	0.0874993	0.177989	0.062557	4.818e-05	3.107e-05	0.0473124	0.00050295	0.00319732	0.00010058	0.0217942	0.00069553	0.70969	0.00126183	4.809e-05	0	0	20.6	0.7	21.9	0.7	6	25.5	1	0.00318357	0.00010394	0.00125758	4.738e-05	20.5	0.7	25.4	1	0.0465996	0.00051111	0.00319442	0.00010105	0.0205155	0.00068689	0.680271	0.00111135	7.563e-05	0	0	20.6	0.7	20.6	0.7
SN63-8.1	4529.92	470.102	12.9463	-0.180144	0.104387	0.106461	-9.92e-05	6.287e-05	0.0469482	0.00080391	0.00316786	7.894e-05	0.0213644	0.00062829	0.610127	0.00111864	3.157e-05	0	0	20.4	0.5	21.5	0.7	5.2	22.6	0.6	0.00315244	8.064e-05	0.00111392	3.134e-05	20.3	0.5	22.5	0.6	0.0469482	0.00080391	0.00316786	7.894e-05	0.0204971	0.00061976	0.593414	0.00111864	3.157e-05	0	0	20.4	0.5	20.6	0.6
SN63-9.1	3642.64	61.9521	10.4999	0.218126	0.0917487	0.0174474	0.00012011	7.652e-05	0.0483324	0.00078264	0.00325415	9.365e-05	0.0221831	0.00071982	0.638536	0.00142611	0.00012864	115.5	37.8	20.9	0.6	22.3	0.7	6.2	28.8	2.6	0.00323025	8.687e-05	0.00142108	0.00012871	20.8	0.6	28.7	2.6	0.0465554	0.00081436	0.00324681	0.00010788	0.0208321	0.00078225	0.637107	0.00052298	0.00076773	0	0	20.9	0.7	20.9	0.7
[truncated: 17 more columns]

## Sheet: MA-02
SHRIMPTOOLS data processing; IBERSIMS laboratory, University of Granada, Spain
Errors are at one sigma level. The error in 206/238 averaging the standard has been already propagated. Th/U ratios are atomic (232/238), not in weight
Point-to point errors, calculated on replicates of the TEMORA standard, are: 0.27 % for 206Pb/238U, and 0.29 % for 207Pb/206Pb
Supplementary Material 4: Tables of geochronological data for leucogranites and zircon images.							common lead uncorrected											common lead uncorrected									207-corrected				207-corrected				204-corrected									204-corrected
				%	%		isotope ratios											ages (Ma)									isotope ratios				ages (Ma)				isotope ratios									ages (Ma)
id	U (ppm)	Th (ppm)	206Pb (ppm)	f206_4	f206_8	Th/U	204Pb/206Pb	±err	207Pb/206Pb	±err	206Pb/238U	±err	207Pb/235U	±err	rho	208Pb/232Th	±err	207Pb/206Pb	±err	206Pb/238U	±err	207Pb/235U	±err	% discord.	208Pb/232Th	±err	206Pb/238U	±err	208Pb/232Th	±err	206Pb/238U	±err	208Pb/232Th	±err	207Pb/206Pb	±err	206Pb/238U	±err	207Pb/235U	±err	rho_4cor	208Pb/232Th	±err	207Pb/206Pb	±err	206Pb/238U	±err	207Pb/235U	±err
MA02A-1.1	5569.31	230.241	17.3853	0.23589	0.0160216	0.0424102	0.0001299	1.391e-05	0.0486009	0.00020837	0.00338515	6.301e-05	0.022674	0.00044074	0.689451	0.00110507	8.16e-05	128.7	10	21.79	0.41	22.77	0.44	4.4	22.32	1.65	0.00336877	6.375e-05	0.00110005	8.167e-05	21.69	0.41	22.23	1.64	0.0466795	0.00021748	0.00337689	6.396e-05	0.0217245	0.00042372	0.699157	0.0007022	0.00016274	0	0	21.73	0.41	21.82	0.42
MA02A-2.1	3349.87	174.678	10.3254	0.679765	-0.0088942	0.0534934	0.00037432	0.000479	1.17181	0.323731	0.00350061	0.00011206	0.565337	0.157241	0.0828697	0.00110319	0.0220456	5459.1	337.8	22.53	0.72	454.99	107.49	95	22.28	450.02	-1.241e-05	3.565e-06	-9.896e-07	3.561e-06	.	.	.	.	1.1742	0.325359	0.00347599	0.0009756	0.562507	0.221854	0.512373	0.00015141	0.167088	5462.1	338.6	22.37	6.27	453.16	155.49
MA02A-3.1	7093.31	219.232	25.7008	0.242289	0.00963982	0.0317062	0.00013342	0.00033346	0.0516335	0.0011304	0.00380152	0.00021182	0.0270518	0.00162245	0.668919	0.00123504	0.00041055	269.3	49.4	24.46	1.36	27.1	1.6	9.8	24.94	8.28	0.00376887	0.00021186	0.00122488	0.00040584	24.25	1.36	24.75	8.19	0.0496675	0.00117818	0.003792	0.00030604	0.0259565	0.00218348	0.69078	0.00061354	0.00293595	179.5	54.4	24.4	1.97	26.02	2.16
MA02A-3.2	4536.18	138.503	12.8661	0.283859	0.00147177	0.0313227	0.00015631	1.34e-05	0.0485901	0.00056947	0.00314347	8.878e-05	0.0210505	0.00064814	0.660442	0.00100467	0.00015046	128.1	27.4	20.23	0.57	21.15	0.64	4.4	20.29	3.03	0.00312599	8.842e-05	0.0009995	0.00015067	20.13	0.57	20.2	3.04	0.0462768	0.0005997	0.00313424	8.992e-05	0.0199894	0.0006293	0.656171	0.00039508	0.00043454	0	0	20.17	0.57	20.1	0.63
MA02A-4.1	6367.92	377.656	19.4617	0.117171	0.00825487	0.0608398	6.452e-05	2.364e-05	0.0481998	0.00073625	0.0032578	6.084e-05	0.021641	0.0005279	0.551185	0.00104714	6.411e-05	109.1	35.6	20.97	0.39	21.74	0.53	3.6	21.15	1.29	0.00324115	6.13e-05	0.0010421	6.42e-05	20.86	0.39	21.06	1.29	0.0472461	0.00075202	0.00325385	6.154e-05	0.021187	0.00052375	0.550888	0.00091288	9.809e-05	0	0	20.94	0.39	21.29	0.52
MA02A-5.1	2990.47	203.347	8.84323	0.362061	0.0327791	0.0697569	0.00019937	4.673e-05	1.26085	0.168523	0.00338298	8.108e-05	0.587852	0.0798526	0.127029	0.00111069	0.00897339	5561.1	173.4	21.77	0.52	469.5	52.4	95.4	22.43	181.96	-6.205e-06	3.045e-06	-3.464e-06	2.501e-06	.	.	.	.	1.26245	0.168942	0.00337031	9.654e-05	0.586396	0.0802491	0.150701	0.00073499	0.0135692	5562.7	173.8	21.69	0.62	468.56	52.71
MA02A-6.1	775.466	50.3882	5.34908	4.17438	0.00485843	0.0666585	0.00229867	0.00014198	0.905745	0.0105283	0.0079694	0.00011183	0.994805	0.0184782	0.543924	0.00254714	0.00192348	5097.9	16.4	51.17	0.71	701.17	9.45	92.8	51.41	38.81	-6.205e-06	2.293e-06	-4.453e-06	2.01e-06	.	.	.	.	0.908889	0.0109643	0.00762607	0.00081054	0.955251	0.102181	0.715407	-0.0081162	-0.00167292	5102.7	17	48.97	5.18	680.83	54.5
MA02A-7.1	1550.29	86.3992	5.16454	0.211306	0.0333325	0.0571722	0.00011636	2.472e-05	0.62737	0.00617679	0.00384882	8.185e-05	0.33278	0.00789011	0.645772	0.00127254	0.00137948	4572.7	14.2	24.76	0.52	291.69	6.03	91.6	25.7	27.86	0.00100106	5.002e-05	0.00033157	0.00034291	6.46	0.33	6.71	6.92	0.626917	0.0061948	0.00384041	8.322e-05	0.331813	0.00790282	0.655109	0.00096821	0.00181675	4571.7	14.2	24.71	0.54	290.95	6.04
MA02A-8.1	2012.31	113.577	7.03809	1.09977	-0.00479673	0.0579009	0.0006056	4.647e-05	1.1836	0.123574	0.00404083	0.00010841	0.659148	0.071094	0.179097	0.00128019	0.0100214	5473.1	138	26	0.7	514.09	44.47	95	25.86	203.3	-1.551e-06	1.547e-05	-1.979e-06	1.705e-06	.	.	.	.	1.18762	0.124573	0.00399487	0.00017185	0.653863	0.0741294	0.273201	-0.00036172	-0.0355965	5477.9	138.4	25.7	1.1	510.85	46.56
MA02A-9.1	2078.19	121.634	7.85451	0.161585	0.0168716	0.0600425	8.898e-05	5.171e-05	1.37026	0.0235274	0.00436659	6.683e-05	0.824613	0.0191991	0.473322	0.00141615	0.00207472	5676.3	23.4	28.09	0.43	610.62	10.74	95.4	28.6	41.91	-3.102e-06	4.871e-06	-4.948e-06	1.395e-06	.	.	.	.	1.37115	0.0235513	0.0043593	6.982e-05	0.823774	0.0193461	0.491017	0.00116479	0.0025271	5677.1	23.6	28.04	0.45	610.15	10.83
MA02B-1.1	3808.83	140.848	11.1493	1.21209	-0.00353272	0.0379358	0.00066745	5.893e-05	1.1096	0.326427	0.00329342	5.212e-05	0.503639	0.148388	0.0386699	0.00104295	0.0296621	5383.1	357.8	21.2	0.34	414.16	105.5	94.8	21.07	607.91	-1.706e-05	9.46e-06	-1.484e-06	0.00303019	.	.	.	.	1.1131	0.329533	0.00325212	0.0002333	0.498892	0.151971	0.16956	-0.00120871	-0.0256255	5387.5	359.8	20.93	1.5	410.95	108.55
MA02B-10.1	4417.1	144.715	12.5953	0.741364	0.0031232	0.0336098	0.00040824	6.527e-05	1.03629	0.317242	0.00316812	4.436e-05	0.452469	0.13867	0.0328959	0.00101557	0.0318247	5287.5	371.8	20.39	0.28	379.01	101.89	94.6	20.51	652.96	-3.103e-06	1.308e-05	-4.453e-06	0.00511107	.	.	.	.	1.03785	0.319212	0.00314382	0.00016542	0.449676	0.140316	0.121412	-0.00047981	-0.0673944	5289.5	373.4	20.23	1.06	377.05	103.37
MA02B-2.1	2948.17	172.183	8.45435	0.909524	-0.00171839	0.0599137	0.00050084	0.00033016	0.889598	0.268031	0.00328343	0.00014322	0.402557	0.122561	0.103153	0.00104419	0.014813	5072.5	369.8	21.13	0.92	343.5	92.85	93.8	21.09	301.29	-1.241e-05	2.891e-06	-4.948e-07	1.411e-06	.	.	.	.	0.890126	0.270417	0.00325253	0.00096612	0.399005	0.169529	0.503356	-2.237e-05	-0.748644	5073.3	372.4	20.93	6.21	340.93	131.16
MA02B-2.2	735.181	56.5132	4.90593	0.260082	0.0443154	0.0788578	0.00014322	3.055e-05	0.469237	0.0167515	0.00770969	0.00016157	0.49858	0.0207175	0.363132	0.00254218	0.00148362	4147.3	52	49.51	1.03	410.74	14.13	88	51.31	29.93	0.00357425	0.00023885	0.00117881	0.000604	23	1.53	23.82	12.18	0.46825	0.0168319	0.00768899	0.00016236	0.496196	0.0206862	0.364679	0.00199891	0.00188876	4144.3	52.2	49.38	1.04	409.12	14.13
MA02B-3.1	4311.13	362.045	13.6064	0.500589	0.0419345	0.086151	0.00027566	9.981e-05	0.055985	0.00190424	0.00351429	9.719e-05	0.0271153	0.00119271	0.452707	0.00115489	8.771e-05	451.7	73.8	22.61	0.62	27.17	1.18	16.8	23.33	1.77	0.00346528	0.000112	0.00114017	8.261e-05	22.31	0.72	23.03	1.67	0.0519346	0.00206345	0.00349609	0.0001772	0.0250234	0.00161156	0.566654	0.00071798	0.00149553	282.5	88.4	22.5	1.14	25.1	1.6
MA02B-3.2	1048.79	81.1943	5.3594	1.33276	0.025908	0.0794191	0.0007339	0.00012583	0.883879	0.0769593	0.00590387	0.00020088	0.719177	0.0672799	0.261862	0.00191914	0.0072065	5063.3	117.8	37.95	1.29	550.18	40.53	93.2	38.75	145.89	-9.307e-06	1.467e-06	-2.474e-06	2.199e-06	.	.	.	.	0.88456	0.0779737	0.00582259	0.00036057	0.709821	0.0764676	0.413887	-0.00019895	-0.0718125	5064.5	119.2	37.43	2.32	544.64	46.46
MA02B-4.1	6433.65	407.924	18.8362	0.249814	0.0146177	0.0650446	0.00013756	4.472e-05	0.047522	0.000293	0.00311645	7.6e-05	0.0204108	0.00051867	0.690974	0.00100749	7.154e-05	0	0	20.06	0.49	20.52	0.52	2.2	20.35	1.44	0.00309954	7.621e-05	0.00100247	7.16e-05	19.95	0.48	20.26	1.44	0.045484	0.00030693	0.00310839	8.479e-05	0.019485	0.00054751	0.69893	0.00075136	0.0003323	0	0	20.01	0.55	19.59	0.54
MA02B-5.1	9173.88	214.484	29.0847	0.0172772	-0.00213402	0.0239845	9.514e-06	1.089e-05	0.0482172	0.00050894	0.00317396	6.715e-05	0.0210916	0.00050447	0.636915	0.00100542	0.00016115	109.9	24.8	20.43	0.43	21.19	0.5	3.6	20.31	3.25	0.00315711	6.743e-05	0.00100049	0.00016112	20.33	0.44	20.22	3.25	0.0480767	0.00051052	0.00317339	6.717e-05	0.0210263	0.00049792	0.643554	0.00095649	0.00016944	103.1	24.8	20.42	0.43	21.13	0.5
MA02B-6.1	880.874	62.6843	5.48215	0.242426	0.0277747	0.0730018	0.00013349	4.796e-05	0.793492	0.0642516	0.0071903	0.00016032	0.786313	0.0661009	0.190971	0.00234443	0.00804615	4910.1	110.6	46.19	1.03	589.08	38.29	92.2	47.33	162.89	0.00036927	0.00037708	0.00012519	0.00012955	2.38	2.43	2.54	2.62	0.793386	0.0644214	0.00717231	0.00016159	0.784241	0.0660846	0.192506	0.00183417	0.0102854	4909.9	111	46.07	1.03	587.9	38.32
MA02B-7.1	3817.05	219.629	10.9342	0.102099	0.00331252	0.0590269	5.622e-05	2.4e-05	0.04794	0.00058524	0.00322238	7.751e-05	0.0212903	0.00057938	0.63638	0.00103046	8.249e-05	0	124.9	20.74	0.5	21.39	0.58	3	20.82	1.67	0.00320536	7.76e-05	0.00102575	8.224e-05	20.64	0.5	20.73	1.66	0.0471089	0.0005962	0.00321898	7.799e-05	0.020899	0.00057126	0.638176	0.00091119	0.0001096	0	0	20.72	0.5	21	0.57
MA02B-8.1	1172.32	87.1113	5.8026	0.248076	0.019016	0.0762288	0.00013661	3.143e-05	0.60711	0.0626021	0.00571857	0.00013231	0.478477	0.0505942	0.157538	0.00184997	0.00543875	4525.1	142	36.76	0.85	397.03	35.36	90.8	37.35	110.01	0.00165345	0.00048915	0.00053205	0.00099667	10.65	3.14	10.75	20.13	0.606525	0.0628236	0.00570391	0.0001334	0.47679	0.0506289	0.158573	0.00145208	0.00692999	4523.7	142.6	36.67	0.86	395.87	35.42
MA02B-8.2	479.458	265.094	59.3191	0	0.256522	0.567202	0	0	0.0691674	0.00061154	0.14294	0.00233721	1.36257	0.0258001	0.621751	0.0447803	0.00035203	903.7	18.2	861.26	13.19	872.98	11.15	1.4	885.34	6.81	0.142654	0.00253034	0.0447389	0.00033129	859.66	14.3	884.55	6.4	0.0691674	0.00061154	0.14294	0.00233721	1.36257	0.025328	0.633339	0.0447803	0.00035203	903.7	18.2	861.26	13.19	872.98	10.95
MA02B-8.3	535.573	142.696	26.697	0.0906457	0.0345013	0.273326	4.992e-05	3.129e-05	0.0587606	0.00025862	0.0575908	0.00088733	0.466386	0.00766013	0.67542	0.0181663	0.00028397	558.3	9.6	360.96	5.41	388.69	5.32	7.2	363.85	5.64	0.0572124	0.00092024	0.0180454	0.00028392	358.65	5.61	361.46	5.63	0.0580328	0.0002621	0.0575384	0.00088814	0.46019	0.00740113	0.691026	0.017765	0.00029041	531.1	9.8	360.64	5.42	384.39	5.16
MA02B-9.1	8978.61	360.483	33.1358	17.3846	0.00991364	0.0411874	0.009573	0.00051864	0.0488676	0.00060951	0.00371134	0.00025854	0.0249953	0.00177121	0.707812	0.00120086	0.00030176	141.5	29	23.88	1.66	25.07	1.76	4.8	24.26	6.1	0.00369413	0.00025845	0.00119615	0.00029655	23.77	1.66	24.17	5.98	0	0.00083152	0.00304371	0.0306547	0	.	.	-0.0323213	-0.00596963	0	0	19.59	200.09	0	.
[truncated: 17 more columns]
